# Supplementary material for: A New Approach for Inversion of Large Random Matrices in Massive MIMO Systems
Source: PLoS One. 2014 Apr 14;9(4):e94958. doi: 10.1371/journal.pone.0094958 (PMC3986357; doi:10.1371/journal.pone.0094958)
Supplement: Code S1 — A user-friendly code of the proposed algorithm. (ZIP) [file pone.0094958.s001.zip]

Archive with 2 entries (2 files):
- Main.m
- inverse.m
