# Supplementary material for: A New Approach for Inversion of Large Random Matrices in Massive MIMO Systems
Source: PLoS One. 2014 Apr 14;9(4):e94958. doi: 10.1371/journal.pone.0094958 (PMC3986357; doi:10.1371/journal.pone.0094958)
Supplement: Code S1 — A user-friendly code of the proposed algorithm. (ZIP) [file pone.0094958.s001.zip › Main.m]

clc
clear all

M=11; % No. of rows
N=4; % No. of columns

H=randn(M,N); % Random matrix
temp=0;

% Transpose if the matrix is under-determined
% otherwise continue as is
if M<N   
    H=H';
    temp=M;
    M=N;
    N=temp;
else
end

%Compute the inverse vector for each row and then 
% append all the inverse vectors to form the complete inverse matrix W
for i=1:N;
W(i,:)=inverse(H,i);
end

W % Inverse matrix
W*H % A check to ensure that the product of inverse
    % matrix W with original matrix H is and identity matrix
