# Supplementary material for: A New Approach for Inversion of Large Random Matrices in Massive MIMO Systems
Source: PLoS One. 2014 Apr 14;9(4):e94958. doi: 10.1371/journal.pone.0094958 (PMC3986357; doi:10.1371/journal.pone.0094958)
Supplement: Code S1 — A user-friendly code of the proposed algorithm. (ZIP) [file pone.0094958.s001.zip › inverse.m]

function [w]=inverse(H,m);

S=size(H);
M=S(1,1); % No. of rows
N=S(1,2); % No. of columns
    
% Formation of F matrix
p=1;

    for n=1:N;
        
        if(n~=m)
            F(:,p)=H(:,n);
            p=p+1;
        end
    end

[Q,R] = qr(F); % Computing the null-space   
q=Q(:,N); % Choosing the null-space vector
k=q'*H(:,m); % Determining the scaling constant
w=q'/k; % Re-scaling the null-space vector to form the inverse vector w
